# Supplementary material for: Convergent Evolution Driven by Rifampin Exacerbates the Global Burden of Drug-Resistant Staphylococcus aureus
Source: mSphere. 2018 Jan 24;3(1):e00550-17. doi: 10.1128/mSphere.00550-17 (PMC5784246; doi:10.1128/mSphere.00550-17)
Supplement: TABLE S1 [file sph001182461st1.xls]

## Sheet: rpoB mutations
Table S1. Literature review of phenotyes associated with RpoB mutations
RpoB mutations	Position	RifR.associated	RifR.level	VanR.associated	DatR.associated	OxaR.associated	MethR.associated	Selected.by.Rif	Selected.by.Van	Selected.by.Dat	Selected.by.Oxa	Selected.by.Sxt	Selected.by.Ime	In.vivo..clinical.isolate	In.vitro.selected	Reconstructed	Ref.number
Q137L	137	yes	Low					yes							yes		14, 22
R140S	140													yes			9
D320N	320	no	No											yes			11
S366F	366	no	No	yes	yes	yes				yes	yes				yes		25
R406S	406			yes					yes					yes	yes		9, 3
S463P	463	yes	Low											yes			1
S463N, S464P	463, 464	yes	High											yes			11
S464P	464	yes	High	no	yes			yes						yes	yes		25 , 3, 15, 22
Q465K	465	yes	High											yes			1
Q465R, H481N, S529L	465, 481, 529	yes	High											yes			5
L466P	466	yes						yes							yes		5
L466S	466	yes	Low					yes							yes		11, 14, 22
L466S, A477D, H481N	466, 477, 481	yes	High											yes			7
L466S, H481N	466, 481	yes	High					yes						yes	yes	yes	11, 5
L466S, H481Y	466, 481	yes	High												yes		11
Q468I	468	yes												yes			11
Q468K	468	yes	High	no	yes			yes						yes	yes		8, 15, 5
Q468L	468	yes	High	yes	no			yes						yes	yes		8, 5
Q468R	468	yes	High	no	yes			yes						yes	yes		8, 14
M470T, D471G	470, 471	yes												yes			2
D471E	471	yes	Low					yes							yes		11, 12, 5
D471G	471	yes	Low					yes							yes		12, 5
D471G, R483H	471, 483	yes												yes			13
D471G, R484C	471, 484	yes	High											yes			11
D471N, P519L	471, 519	yes	High					yes							yes		11
D471N, S486L	471, 486	yes	High											yes			9
D471V	471	yes	High					yes							yes		14, 15
D471V, A473S, A477S, E478D	471, 473, 477, 478	yes	High											yes			6
D471Y	471	yes	High	yes	no			yes						yes	yes		8, 11, 15, 22, 5
D471Y, A473E	471, 473	yes	High											yes			11
A473T, A477T, H481N	473, 477, 481	yes	High											yes			1, 5
N474K	474	yes						yes							yes		5
N474K, -475G	474, 475	yes	High											yes			1
-475H	475	yes	High												yes		2
A477D	477	yes	High	yes	yes	yes		yes		yes				yes	yes		6, 27 ,15, 22, 5
A477D, H481N	477, 481	yes	High											yes			7
A477T	477	yes						yes						yes	yes		5
A477T, H481N	477, 481	yes	High					yes							yes		5
A477V	477	yes	Low	yes	yes			yes	yes					yes	yes		8, 15, 5
A477V, H481Y	477, 481	yes	High	yes				yes							yes		9
A477V, S529L	477, 529	yes	High	yes				yes							yes		9
E478D	478	yes						yes							yes		5
E478D, H481N	478, 481	yes	High					yes							yes		5
T480M	480	no	No	yes	yes				yes						yes		8, 3
H481D	481	yes	High	yes				yes						yes	yes		9, 22
H481L	481	yes	High	yes	no			yes							yes		8
H481N	481	yes	Low					yes						yes	yes		12, 22
H481N, I527M	481, 527	yes	High											yes			17, 18, 5
H481N, K482N	481, 482	yes	High					yes							yes		5
H481N, S529L	481, 529	yes	High					yes						yes	yes	yes	11, 19
H481R	481	yes	High					yes						yes	yes		12
H481Y	481	yes	High	yes	no			yes						yes	yes	yes	6, 8, 20, 15
K482N	482	yes						yes							yes		5
L482D	482	yes						yes							yes		5
R484C	484	yes						yes							yes		14
R484C, E520G	484, 520	yes	High					yes							yes		9, 22
R484C, L887F	484, 887	yes	High	yes				yes							yes		8
R484C, L887F	484, 887	yes	High	yes				yes							yes		9
R484C, N641K	484, 641	yes	High	yes	yes	yes			yes						yes		24
R484C, S529P	484, 529	yes	High					yes							yes		9
R484H	484	yes	High	yes				yes						yes	yes		9, 14, 5
R484H, Y737F	484, 737	yes	High											yes			11
R484S	484	yes	High												yes		14
L485-	485	yes	Low					yes							yes		11
S486L	486	yes	High	no	no			yes						yes	yes		9, 22, 5
L488S	488	yes	High					yes							yes		11
R503H	503	no	No	yes	yes				yes						yes		8, 3
R512P	512	no	No	yes		yes	yes		yes						yes		16
P519L	519	yes	High					yes						yes	yes		11
I527P	527	yes	Medium					yes							yes		14
I527F	527	yes	High	yes	yes			yes						yes	yes		8, 1, 5
I527M	527	yes	Low					yes						yes	yes		14
S529L	529	yes						yes						yes	yes		11, 26
G540V	540			yes					yes						yes		3
D550G	550	yes	High					yes						yes	yes		15
A621E	621	no	No	yes	yes	yes	yes			yes					yes		10
R644H	644	no	No	no	no	yes	yes				yes				yes		23
Y737F	737	no	No											yes			11
G744R	744			yes					yes						yes		16
S746F	746	no	No	yes					yes						yes		16
S746Y	746	no	No	yes					yes						yes		3
H929T	929	no	No	yes					yes						yes		16
I953S	953	no	No	yes	yes					yes					yes		4, 21
N967I	967	no	No	no	no	yes	yes						yes		yes	yes	23
G977V	977			yes					yes						yes		16
Q1069E	1069			yes					yes						yes		3
A1085V	1085			yes					yes						yes		3
A1086V	1086				yes					yes					yes		4, 28
V1130K, V1162I	1130, 1162	no	No		yes					yes		yes			yes		25
1Ref.number	Ref.title
1	Epidemiological and molecular aspects of rifamicin-resistant Stahylococcus aureus isolated from wounds, blood and resiratory samles. J. Antimicrob. Chemother. 66, 997–1000 (2011).
2	Simultaneous species identification and detection of rifamicin resistance in stahylococci by sequencing of the roB gene. Eur. J. Clin. Microbiol. Infect. Dis. 28, 183–190 (2009).
3	Comprehensive identification of mutations resonsible for heterogeneous vancomycin-intermediate Stahylococcus aureus (hVISA)-to-VISA conversion in laboratory-generated VISA strains derived from hVISA clinical strain Mu3. Antimicrob. Agents Chemother. 57, 5843–5853 (2013).
4	Genetic changes that correlate with reduced suscetibility to datomycin in Stahylococcus aureus. Antimicrob. Agents Chemother. 50, 2137–2145 (2006).
5	Biological cost of rifamin resistance from the ersective of Stahylococcus aureus. Antimicrob. Agents Chemother. 46, 3381–3385 (2002).
6	Imact of roB mutations on reduced vancomycin suscetibility in Stahylococcus aureus. J. Clin. Microbiol. 49, 2680–4 (2011).
7	Molecular characterization of rifamicin-resistant Stahylococcus aureus isolates in a Chinese teaching hosital from Anhui, China. BMC Microbiol. 12, 240 (2012).
8	Mutation of RNA olymerase beta subunit (roB) romotes hVISA-to-VISA henotyic conversion of strain Mu3. Antimicrob. Agents Chemother. 55, 4188–4195 (2011).
9	Imact of roB mutations on reduced vancomycin suscetibility in Stahylococcus aureus. J. Clin. Microbiol. 49, 2680–4 (2011).
10	An RoB mutation confers dual heteroresistance to datomycin and vancomycin in Stahylococcus aureus. Antimicrob. Agents Chemother. 54, 5222–5233 (2010).
11	Molecular genetic and structural modeling studies of Stahylococcus aureus RNA olymerase and the fitness of rifamin resistance genotyes in relation to clinical revalence. Antimicrob. Agents Chemother. 50, 298–309 (2006).
12	Monitoring in vivo fitness of rifamicin-resistant Stahylococcus aureus mutants in a mouse biofilm infection model. J. Antimicrob. Chemother. 55, 528–34 (2005).
13	Contribution of selected gene mutations to resistance in clinical isolates of vancomycin-intermediate stahylococcus aureus. Antimicrob. Agents Chemother. 56, 5845–5851 (2012).
14	In Vitro Activity of Novel Rifamycins against Rifamycin-Resistant Stahylococcus aureus. Antimicrob. Agents Chemother. 50, 827–834 (2006).
15	Characterization of Mutations in the roB Gene That Confer Rifamin Resistance in Stahylococcus aureus. Antimicrob. Agents Chemother. 42, 2590–2594 (1998).
16	‘Slow VISA,’ a novel henotye of vancomycin resistance, found in vitro in heterogeneous vancomycin-intermediate Stahylococcus aureus strain Mu3. Antimicrob. Agents Chemother. 58, 5024–35 (2014).
17	Molecular characterization of roB mutations conferring cross-resistance to rifamycins on methicillin-resistant Stahylococcus aureus. Antimicrob. Agents Chemother. 43, 2813–6 (1999).
18	Genetic basis of rifamicin resistance in methicillin-resistant Stahylococcus aureus suggests clonal exansion in hositals in Cae Town, South Africa. BMC Microbiol. 12, 46 (2012).
19	Vancomycin-intermediate resistance in Stahylococcus aureus. J. Glob. Antimicrob. Resist. 2, 213–224 (2014).
20	The RoB H₄₈₁Y rifamicin resistance mutation and an active stringent resonse reduce virulence and increase resistance to innate immune resonses in Stahylococcus aureus. J. Infect. Dis. 207, 929–39 (2013).
21	Analysis of cell membrane characteristics of in vitro-selected datomycin-resistant strains of methicillin-resistant Stahylococcus aureus. Antimicrob. Agents Chemother. 53, 2312–2318 (2009).
22	RNA olymerase inhibitors with activity against rifamin-resistant mutants of Stahylococcus aureus. Antimicrob. Agents Chemother. 44, 3163–3166 (2000).
23	Mutation of RNA olymerase β-subunit gene romotes heterogeneous-to-homogeneous conversion of β-lactam resistance in methicillin-resistant Stahylococcus aureus. Antimicrob. Agents Chemother. 57, 4861–71 (2013).
24	Alternative mutational athways to intermediate resistance to vancomycin in methicillin-resistant stahylococcus aureus. J. Infect. Dis. 208, 67–74 (2013).
25	Heterogeneity of genetic athways toward datomycin nonsuscetibility in Stahylococcus aureus determined by adjunctive antibiotics. Antimicrob. Agents Chemother. 59, 2799–806 (2015).
26	Reduced suscetibility to vancomycin in isogenic Stahylococcus aureus strains of seuence tye 59: Tracking evolution and identifying mutations by whole-genome seuencing. J. Antimicrob. Chemother. 69, 349–354 (2014).
27	Stewise decrease in datomycin suscetibility in clinical Stahylococcus aureus isolates associated with an initial mutation in roB and a comensatory inactivation of the clX gene. Antimicrob. Agents Chemother. 59, 6983–91 (2015).
28	Differential Adatations of Methicillin-Resistant Stahylococcus aureus to Serial in Vitro assage in Datomycin: Evolution of Datomycin Resistance and Role of Membrane Carotenoid Content and Fluidity. Int. J. Microbiol. (2012). doi:10.1155/2012/683450
