# Supplementary material for: Convergent Evolution Driven by Rifampin Exacerbates the Global Burden of Drug-Resistant Staphylococcus aureus
Source: mSphere. 2018 Jan 24;3(1):e00550-17. doi: 10.1128/mSphere.00550-17 (PMC5784246; doi:10.1128/mSphere.00550-17)
Supplement: TABLE S2 [file sph001182461st2.xls]

## Sheet: Data
Table S2. Convergence state and prevalence of all non-synonymous RpoB mutations
Mutation	Number of acquisition	Convergence state	Prevalence among genomes	RifR	Selected by Rif. in-vitro	Ref.number*
H481N	41	yes	185	yes	yes	12, 22
H481Y	24	yes	38	yes	yes	6, 8, 20, 15
A477D	13	yes	61	yes	yes	6, 27 ,15, 22, 5
L466S	11	yes	75	yes	yes	11, 14, 22
S464P	9	yes	28	yes	yes	25 , 3, 15, 22
D471G	8	yes	54	yes	yes	12, 5
S529L	5	yes	15	yes	yes	11, 26
A251T	5	yes	8	NA	NA	NA
A477V	5	yes	7	yes	yes	8, 15,5
D339E	5	yes	5	NA	NA	NA
D355E	3	yes	20	NA	NA	NA
Q468K	3	yes	13	yes	yes	8, 15, 5
D471Y	3	yes	4	yes	yes	8, 11, 15, 22, 5
H481D	3	yes	4	yes	yes	9, 22
R484H	3	yes	4	yes	yes	9, 14, 5
V135L	3	yes	4	NA	NA	NA
D471E	3	yes	3	yes	yes	11, 12, 5
D471N	3	yes	3	NA	NA	NA
Q137R	3	yes	3	NA	NA	NA
R1011P	3	yes	3	NA	NA	NA
P293L	2	yes	10	NA	NA	NA
E590D	2	yes	4	NA	NA	NA
D355G	2	yes	3	NA	NA	NA
Q468R	2	yes	3	yes	yes	8, 14
D311N	2	yes	2	NA	NA	NA
D51G	2	yes	2	NA	NA	NA
D873E	2	yes	2	NA	NA	NA
G540D	2	yes	2	NA	NA	NA
H481L	2	yes	2	yes	yes	8
P519L	2	yes	2	yes	yes	11
T1015N	2	yes	2	NA	NA	NA
V886I	2	yes	2	NA	NA	NA
Y737F	1	no	350	NA	NA	11
D320N	1	no	166	NA	NA	11
G761S	1	no	35	NA	NA	NA
T275S	1	no	24	NA	NA	NA
V731A	1	no	19	NA	NA	NA
T397I	1	no	13	NA	NA	NA
T87I	1	no	13	NA	NA	NA
P262S	1	no	9	NA	NA	NA
R1021C	1	no	8	NA	NA	NA
D837G	1	no	7	NA	NA	NA
E538K	1	no	7	NA	NA	NA
F116S	1	no	6	NA	NA	NA
R951H	1	no	6	NA	NA	NA
E543G	1	no	5	NA	NA	NA
K548I	1	no	5	NA	NA	NA
P940L	1	no	5	NA	NA	NA
T600A	1	no	5	NA	NA	NA
A326V	1	no	4	NA	NA	NA
L210V	1	no	4	NA	NA	NA
L310I	1	no	4	NA	NA	NA
P444A	1	no	4	NA	NA	NA
A798V	1	no	3	NA	NA	NA
E329K	1	no	3	NA	NA	NA
G883S	1	no	3	NA	NA	NA
N353D	1	no	3	NA	NA	NA
P710T	1	no	3	NA	NA	NA
Q231L	1	no	3	NA	NA	NA
R1165H	1	no	3	NA	NA	NA
R70C	1	no	3	NA	NA	NA
S269C	1	no	3	NA	NA	NA
S875L	1	no	3	NA	NA	NA
T297S	1	no	3	NA	NA	NA
T308I	1	no	3	NA	NA	NA
Y533H	1	no	3	NA	NA	NA
A1041V	1	no	2	NA	NA	NA
A160S	1	no	2	NA	NA	NA
A378E	1	no	2	NA	NA	NA
A565V	1	no	2	NA	NA	NA
A646T	1	no	2	NA	NA	NA
A819S	1	no	2	NA	NA	NA
A89G	1	no	2	NA	NA	NA
D1183N	1	no	2	NA	NA	NA
D589E	1	no	2	NA	NA	NA
E697K	1	no	2	NA	NA	NA
F714L	1	no	2	NA	NA	NA
G984S	1	no	2	NA	NA	NA
H481R	1	no	2	yes	yes	12
I236V	1	no	2	NA	NA	NA
P74L	1	no	2	NA	NA	NA
R183C	1	no	2	NA	NA	NA
R406S	1	no	2	NA	NA	9, 3
R708C	1	no	2	NA	NA	NA
S1120F	1	no	2	NA	NA	NA
S257L	1	no	2	NA	NA	NA
S324L	1	no	2	NA	NA	NA
T1109I	1	no	2	NA	NA	NA
T439N	1	no	2	NA	NA	NA
V309M	1	no	2	NA	NA	NA
V891L	1	no	2	NA	NA	NA
Y737C	1	no	2	NA	NA	NA
A1112S	1	no	1	NA	NA	NA
A1174T	1	no	1	NA	NA	NA
A160T	1	no	1	NA	NA	NA
A198V	1	no	1	NA	NA	NA
A291T	1	no	1	NA	NA	NA
A2T	1	no	1	NA	NA	NA
A2V	1	no	1	NA	NA	NA
A473S	1	no	1	NA	NA	NA
A473T	1	no	1	NA	NA	NA
A477G	1	no	1	NA	NA	NA
A477S	1	no	1	NA	NA	NA
A477T	1	no	1	yes	yes	5
A555T	1	no	1	NA	NA	NA
A555V	1	no	1	NA	NA	NA
A576V	1	no	1	NA	NA	NA
A819V	1	no	1	NA	NA	NA
A833V	1	no	1	NA	NA	NA
A980G	1	no	1	NA	NA	NA
D115G	1	no	1	NA	NA	NA
D1160N	1	no	1	NA	NA	NA
D1173N	1	no	1	NA	NA	NA
D178G	1	no	1	NA	NA	NA
D209G	1	no	1	NA	NA	NA
D266G	1	no	1	NA	NA	NA
D339A	1	no	1	NA	NA	NA
D339G	1	no	1	NA	NA	NA
D707G	1	no	1	NA	NA	NA
D707N	1	no	1	NA	NA	NA
D949G	1	no	1	NA	NA	NA
DG1012GG	1	no	1	NA	NA	NA
E1153A	1	no	1	NA	NA	NA
E148G	1	no	1	NA	NA	NA
E244V	1	no	1	NA	NA	NA
E317K	1	no	1	NA	NA	NA
E43K	1	no	1	NA	NA	NA
E478D	1	no	1	yes	yes	5
E582K	1	no	1	NA	NA	NA
E797K	1	no	1	NA	NA	NA
F201S	1	no	1	NA	NA	NA
G123C	1	no	1	NA	NA	NA
G225C	1	no	1	NA	NA	NA
G307D	1	no	1	NA	NA	NA
G335D	1	no	1	NA	NA	NA
G357D	1	no	1	NA	NA	NA
G393S	1	no	1	NA	NA	NA
G404A	1	no	1	NA	NA	NA
G720D	1	no	1	NA	NA	NA
G865S	1	no	1	NA	NA	NA
GIH984GIY	1	no	1	NA	NA	NA
H11Y	1	no	1	NA	NA	NA
H283Q	1	no	1	NA	NA	NA
H334L	1	no	1	NA	NA	NA
H334Q	1	no	1	NA	NA	NA
H677R	1	no	1	NA	NA	NA
H861D	1	no	1	NA	NA	NA
H880R	1	no	1	NA	NA	NA
I163T	1	no	1	NA	NA	NA
I338M	1	no	1	NA	NA	NA
I527M	1	no	1	yes	yes	14
I740V	1	no	1	NA	NA	NA
I885T	1	no	1	NA	NA	NA
I938V	1	no	1	NA	NA	NA
I99S	1	no	1	NA	NA	NA
K676N	1	no	1	NA	NA	NA
L279I	1	no	1	NA	NA	NA
L290I	1	no	1	NA	NA	NA
L310F	1	no	1	NA	NA	NA
L415P	1	no	1	NA	NA	NA
L485P	1	no	1	NA	NA	NA
L859F	1	no	1	NA	NA	NA
L983I	1	no	1	NA	NA	NA
M48I	1	no	1	NA	NA	NA
M602V	1	no	1	NA	NA	NA
M610I	1	no	1	NA	NA	NA
M747I	1	no	1	NA	NA	NA
M752T	1	no	1	NA	NA	NA
N1150D	1	no	1	NA	NA	NA
N165S	1	no	1	NA	NA	NA
N214D	1	no	1	NA	NA	NA
N449S	1	no	1	NA	NA	NA
N474K	1	no	1	yes	yes	5
N523D	1	no	1	NA	NA	NA
N583D	1	no	1	NA	NA	NA
N687S	1	no	1	NA	NA	NA
N822D	1	no	1	NA	NA	NA
N906H	1	no	1	NA	NA	NA
N982K	1	no	1	NA	NA	NA
ND630NE	1	no	1	NA	NA	NA
P293S	1	no	1	NA	NA	NA
P352L	1	no	1	NA	NA	NA
P444T	1	no	1	NA	NA	NA
P490L	1	no	1	NA	NA	NA
P710S	1	no	1	NA	NA	NA
P963S	1	no	1	NA	NA	NA
Q468dup	1	no	1	NA	NA	NA
Q468L	1	no	1	yes	yes	8, 5
R155H	1	no	1	NA	NA	NA
R155L	1	no	1	NA	NA	NA
R264C	1	no	1	NA	NA	NA
R42S	1	no	1	NA	NA	NA
R680H	1	no	1	NA	NA	NA
R693C	1	no	1	NA	NA	NA
R708H	1	no	1	NA	NA	NA
R70S	1	no	1	NA	NA	NA
R810G	1	no	1	NA	NA	NA
R826H	1	no	1	NA	NA	NA
R84C	1	no	1	NA	NA	NA
R869C	1	no	1	NA	NA	NA
R97C	1	no	1	NA	NA	NA
RDG1011PGG	1	no	1	NA	NA	NA
S203N	1	no	1	NA	NA	NA
S370P	1	no	1	NA	NA	NA
S392N	1	no	1	NA	NA	NA
S464T	1	no	1	NA	NA	NA
S486L	1	no	1	yes	yes	9, 22, 5
S717L	1	no	1	NA	NA	NA
S719L	1	no	1	NA	NA	NA
SD203SG	1	no	1	NA	NA	NA
SV336RF	1	no	1	NA	NA	NA
T1015I	1	no	1	NA	NA	NA
T1182A	1	no	1	NA	NA	NA
T226I	1	no	1	NA	NA	NA
T297A	1	no	1	NA	NA	NA
T308R	1	no	1	NA	NA	NA
V1016A	1	no	1	NA	NA	NA
V1181A	1	no	1	NA	NA	NA
V179I	1	no	1	NA	NA	NA
V180I	1	no	1	NA	NA	NA
V182A	1	no	1	NA	NA	NA
V411A	1	no	1	NA	NA	NA
V536A	1	no	1	NA	NA	NA
V695I	1	no	1	NA	NA	NA
V6I	1	no	1	NA	NA	NA
V829I	1	no	1	NA	NA	NA
V891A	1	no	1	NA	NA	NA
V96M	1	no	1	NA	NA	NA
Y1018F	1	no	1	NA	NA	NA
Y1056N	1	no	1	NA	NA	NA
Y350C	1	no	1	NA	NA	NA
Y37C	1	no	1	NA	NA	NA
Y946C	1	no	1	NA	NA	NA
* See Table S1 for the reference list

## Sheet: Reference
Ref.number	Ref.title
5	Biological Cost of Rifampin Resistance from the Perspective of Staphylococcus aureus
8	Mutation of RNA Polymerase ? Subunit (rpoB) Promotes hVISA-to-VISA Phenotypic Conversion of Strain Mu3
9	Impact of rpoB on reduced Vancomycin Susceptibility in Staphylococcus aureus
13	Contribution of Selected Gene Mutations to Resistance in Clinical Isolates of Vancomycin-Intermediate Staphylococcus aureus
14	In Vitro Activity of Novel Rifamycins against Rifamycin-Resistant Staphylococcus aureus
15	Characterization of Mutations in the rpoB Gene That Confer Rifampin Resistance in Staphylococcus aureus
22	RNA polymerase inhibitors with activity against rifampin-resistant mutants of Staphylococcus aureus.
25	Heterogeneity of Genetic Pathways toward Daptomycin Nonsusceptibility in Staphylococcus aureus Determined by Adjunctive Antibiotics
