# Supplementary material for: Convergent Evolution Driven by Rifampin Exacerbates the Global Burden of Drug-Resistant Staphylococcus aureus
Source: mSphere. 2018 Jan 24;3(1):e00550-17. doi: 10.1128/mSphere.00550-17 (PMC5784246; doi:10.1128/mSphere.00550-17)
Supplement: TABLE S3 [file sph001182461st3.xls]

## Sheet: Sheet1
Table S3. Whole genome sequencing and SNP calling of reconstructed rpoB mutants
Strain	Position in reference genome	Variant type	Reference nucleotide	Strain nucleotide	Coverage at position	Feature type	Strand	Nucleotide position in gene	Amini acid position in gene	Mutation effect prediction	Gene
NRS384-wild-type	2685741	snp	C	T	T:25 C:0
NRS384-wild-type	2685749	snp	T	G	G:22 T:0
NRS384-rpoB-H481N	593040	snp	C	A	A:358 C:0	CDS	+	1441/3552	481/1183	missense_variant c.1441C>A p.His481Asn	rpoB
NRS384-rpoB-H481N	2685741	snp	C	T	T:28 C:0
NRS384-rpoB-H481N	2685749	snp	T	G	G:26 T:0
NRS384-rpoB-H481Y	592208	snp	C	T	T:96 C:0	CDS	+	609/3552	203/1183	synonymous_variant c.609C>T p.Ser203Ser	rpoB
NRS384-rpoB-H481Y	593040	snp	C	T	T:192 C:0	CDS	+	1441/3552	481/1183	missense_variant c.1441C>T p.His481Tyr	rpoB
NRS384-rpoB-H481Y	593489	snp	T	C	C:198 T:0	CDS	+	1890/3552	630/1183	synonymous_variant c.1890T>C p.Asn630Asn	rpoB
NRS384-rpoB-H481Y	593573	snp	T	A	A:202 T:0	CDS	+	1974/3552	658/1183	synonymous_variant c.1974T>A p.Gly658Gly	rpoB
NRS384-rpoB-H481Y	593612	snp	G	A	A:215 G:0	CDS	+	2013/3552	671/1183	synonymous_variant c.2013G>A p.Ala671Ala	rpoB
NRS384-rpoB-H481Y	593672	snp	T	A	A:225 T:0	CDS	+	2073/3552	691/1183	synonymous_variant c.2073T>A p.Val691Val	rpoB
NRS384-rpoB-H481Y	2685741	snp	C	T	T:22 C:0
NRS384-rpoB-H481Y	2685749	snp	T	G	G:23 T:0
NRS384-rpoB-D471G	593011	snp	A	G	G:181 A:0	CDS	+	1412/3552	471/1183	missense_variant c.1412A>G p.Asp471Gly	rpoB
NRS384-rpoB-D471G	2685741	snp	C	T	T:15 C:0
NRS384-rpoB-D471G	2685749	snp	T	G	G:18 T:0
NRS384-rpoB-Q468K	593001	snp	C	A	A:98 C:0	CDS	+	1402/3552	468/1183	missense_variant c.1402C>A p.Gln468Lys	rpoB
NRS384-rpoB-Q468K	2685741	snp	C	T	T:11 C:0
NRS384-rpoB-Q468K	2685749	snp	T	G	G:12 T:0
NRS384-rpoB-S464P	592989	snp	T	C	C:147 T:0	CDS	+	1390/3552	464/1183	missense_variant c.1390T>C p.Ser464Pro	rpoB
NRS384-rpoB-S464P	2685741	snp	C	T	T:86 C:0
NRS384-rpoB-S464P	2685749	snp	T	G	G:95 T:0
NRS384-rpoB-A477D	593029	snp	C	A	A:224 C:0	CDS	+	1430/3552	477/1183	missense_variant c.1430C>A p.Ala477Asp	rpoB
NRS384-rpoB-A477D	2685741	snp	C	T	T:55 C:0
NRS384-rpoB-A477D	2685749	snp	T	G	G:60 T:0
NRS384-rpoB-H481N-S529L	593040	snp	C	A	A:467 C:0	CDS	+	1441/3552	481/1183	missense_variant c.1441C>A p.His481Asn	rpoB
NRS384-rpoB-H481N-S529L	593185	snp	C	T	T:438 C:0	CDS	+	1586/3552	529/1183	missense_variant c.1586C>T p.Ser529Leu	rpoB
NRS384-rpoB-H481N-S529L	2685741	snp	C	T	T:87 C:0
NRS384-rpoB-H481N-S529L	2685749	snp	T	G	G:92 T:0
NRS384-rpoB-H481N-L466S	592996	snp	T	C	C:235 T:0	CDS	+	1397/3552	466/1183	missense_variant c.1397T>C p.Leu466Ser	rpoB
NRS384-rpoB-H481N-L466S	593040	snp	C	A	A:234 C:0	CDS	+	1441/3552	481/1183	missense_variant c.1441C>A p.His481Asn	rpoB
NRS384-rpoB-H481N-L466S	2685741	snp	C	T	T:66 C:0
NRS384-rpoB-H481N-L466S	2685749	snp	T	G	G:75 T:0
NRS384-rpoB-S529L	593185	snp	C	T	T:218 C:10	CDS	+	1586/3552	529/1183	missense_variant c.1586C>T p.Ser529Leu	rpoB
NRS384-rpoB-S529L	2685741	snp	C	T	T:28 C:0
NRS384-rpoB-S529L	2685749	snp	T	G	G:32 T:0
NRS384-rpoB-L466S	592996	snp	T	C	C:166 T:0	CDS	+	1397/3552	466/1183	missense_variant c.1397T>C p.Leu466Ser	rpoB
NRS384-rpoB-L466S	2685741	snp	C	T	T:22 C:0
NRS384-rpoB-L466S	2685749	snp	T	G	G:21 T:0
