# Supplementary material for: Convergent Evolution Driven by Rifampin Exacerbates the Global Burden of Drug-Resistant Staphylococcus aureus
Source: mSphere. 2018 Jan 24;3(1):e00550-17. doi: 10.1128/mSphere.00550-17 (PMC5784246; doi:10.1128/mSphere.00550-17)
Supplement: TABLE S4 [file sph001182461st4.xls]

## Sheet: Sheet1
Table S4.Resistance to rifampin, vancomycin and daptomycin of rpoB mutants.
Strain	Rifampin	Vancomycin					Daptomycin
	E-test	E-test	HI broth	PAP	Classification	Literature	E-test	Literature
wild-type	0.012	1.5	1.5	0.52	VSSA		0.38-0.55
rpoB-H481N SCV	4	2-35	2.5-35	0.98	hVISA	? 2	0.75	? 2
rpoB-H481N NCV	4	1.5	1.5	0.52	VSSA	? 2	0.38-0.55	? 2
rpoB-H481Y	>32	2	2.5	0.7	increased VanR	+ 1	0.25	- 4
rpoB-D471G	0.5	2	2.5	0.64	increased VanR	? 2	0.25	? 2
rpoB-Q468K	>32	1.5	1.5	0.54	VSSA	= 3	0.75	+ 1
rpoB-S464P	>32	1.5	2	0.59	VSSA	= 3	0.75	= 3
rpoB-A477D	>32	3	3	0.93	hVISA	+ 1	0.5-0.755	+ 1
rpoB-H481N-S529L	>32	3	3	1.05	hVISA	? 2	0.38-0,55	? 2
rpoB-H481N-L466S	>32	2	2.5-35	1.01	hVISA	? 2	0.38-0.55	? 2
rpoB-S529L	0.095	2	2.5	0.85	increased VanR	? 2	0.38-0.55	? 2
rpoB-L466S	0.25	3	2.5	1.23	hVISA	? 2	0.38	? 2
1 Associated with increased resistance in literature (supp. Table 1)
2 Not found assessed for impact on cross-resistance in literature (supp. Table 1)
3 Associated with no impact on resistance in literature (supp. Table 1)
4 Associated with decreased resistance in literature (supp. Table 1)
5 Values indicates both MIC measurements where not identical between replicates
