# Supplementary material for: Convergent Evolution Driven by Rifampin Exacerbates the Global Burden of Drug-Resistant Staphylococcus aureus
Source: mSphere. 2018 Jan 24;3(1):e00550-17. doi: 10.1128/mSphere.00550-17 (PMC5784246; doi:10.1128/mSphere.00550-17)
Supplement: TABLE S5 [file sph001182461st5.xls]

## Sheet: Sheet1
primer name	sequence	description
pIM_rpobF	CCTCACTAAAGGGAACAAAAGCTGGGTACCTTGGCAGGTCAAGTTGTCCAATATG	amplification of rpoB 5' CDS + pIMAY-Z tail
pIM_rpobR	CGACTCACTATAGGGCGAATTGGAGCTCTTAATCAGTAACTTCTTTTTGTGTTTCAGGAG	amplification of rpoB 3' CDS + pIMAY-Z tail
H481N_F	TGAGTTAACGAATAAACGTCGTCTATCAGCAT	introduce H481N mutation CAT->AAT
H481N_R	AGACGACGTTTATTCGTTAACTCAGCTAATGG	introduce H481N mutation CAT->AAT
H481Y_F	TGAGTTAACGTATAAACGTCGTCTATCAGCAT	introduce H481Y mutation CAT->TAT
H481Y_R	AGACGACGTTTATACGTTAACTCAGCTAATGG	introduce H481Y mutation CAT->TAT
L466S_F	TCTCAATCATCACAATTCATGGACCAAGCAAACC	introduce L466S mutation TTA->TCA
L466S_R	GGTCCATGAATTGTGATGATTGAGAGCTACCAAA	introduce L466S mutation TTA->TCA
S529L_F	TTGGATTGATTAACTTATTATCAAGTTATGCACGTGTAAATG	introduce S529L mutation TCA->TTA
S529L_R	TTGATAATAAGTTAATCAATCCAATGTTTGGTCCCT	introduce S529L mutation TCA->TTA
A477D_F	AGCAAACCCATTAGaTGAGTTAACGCA	introduce A477D mutation GCT->GAT
A477D_R	ATGCGTTAACTCAtCTAATGGGTTTGCTTG	introduce A477D mutation GCT->GAT
D471G_F	ATTATCACAATTCATGGgCCAAGCAAACCCATTA	introduce D471G mutation GAC->GGC
D471G_R	TAATGGGTTTGCTTGGcCCATGAATTGTGATAAT	introduce D471G mutation GAC->GGC
S464P_F	AAAGAATTCTTTGGTAGCCCTCAATTATCACAATTCATGGA	introduce S464P mutation TCT->CCT
S464P_R	TCCATGAATTGTGATAATTGAGGGCTACCAAAGAATTCTTT	introduce S464P mutation TCT->CCT
Q468K_F	TGGTAGCTCTCAATTATCAAAATTCATGGACCAAGC	introduce Q468K mutation CAA->AAA
Q468K_R	GCTTGGTCCATGAATTTTGATAATTGAGAGCTACCA	introduce Q468K mutation CAA->AAA
pIMAY-ZF	GGTACCCAGCTTTTGTTCCCTTTAGTGAGG	amplification of pIMAY-Z vector
pIMAY-ZR	GAGCTCCAATTCGCCCTATAGTGAGTCG	amplification of pIMAY-Z vector
pIMAY-Z-MCSF	AATACCTGTGACGGAAGATCACTTCG	amplification of pIMAY-Z insert
pIMAY-Z-MCSR	TACATGTCAAGAATAAACTGCCAAAGC	amplification of pIMAY-Z insert
srpob1F	AGCGTTATTAGAAATCTATGAACGTT	sanger sequencing of rpob
srpob2F	ATGATATTGACCATTTAGGTAACCGT	sanger sequencing of rpob
srpob3F	GTGCGGCTATTACAGCTAAGC	sanger sequencing of rpob
srpob4f	TGTTCCTGAAGAAGATATGCCTTACT	sanger sequencing of rpob
flank_rpobF	AATTTATGTTCAATAAGTGTGTAC	confirming pIMAY-Z loss after allelic exchange
flank_rpobR	CCAATCCTATTTTCATATAATGGA	confirming pIMAY-Z loss after allelic exchange
